# Supplementary material for: The association of macronutrients in human milk with the growth of preterm infants
Source: PLoS One. 2020 Mar 26;15(3):e0230800. doi: 10.1371/journal.pone.0230800 (PMC7098608; doi:10.1371/journal.pone.0230800)
Supplement: S1 File — (XLSX) [file pone.0230800.s001.xlsx]

## Sheet: Sheet1
patient ID	sample (weekly data)	gender (0=male, 1=female)	multiple birth (0=singleton, 1=twins, 2= triplets)	GA	BBW	BBW%	BBW Z-score	BW (day 1)	BW (day8)	BW gain (g/kg/day)	day 1 BW Z-score	day 8 BW Z-score	z score change (day 8- day 1)	energy in HM(Kcal/100ml)	lactose in HM(g/100ml)	true protein in HM(g/100ml)	lipid in HM	total energy intake (kcal/kg/day)(including fortifier)	Fortifier amount (pk/day)	protein content in Fortifier (g/day)	total protein intake(g/kg/day)	protein:energy ratio(g/100kcal)	feeding amount(ml/kg/day)	bottle feeding	ventilator	SGA	IVH	PDA or CHF	NEC	TPN duration	PMA (day 1)	GA(0<32, 1>32 wks)	donor milk use
1	1	0	0	27	990	0.38	-0.31	2540	2635	5.34308	-0.79	-1.05	-0.26	72.29	6.91	0.97	4.31	115.96	6.39	1.59821	2.05991	1.78905	148.5	1	0	0	0	0	0	43	36	0	0
2	1	0	0	28	980	0.22	-0.77	2370	2435	3.91802	-1.89	-2.22	-0.33	61.71	6.89	0.83	3.21	107.03	6.16	1.56	2.12123	1.98804	157.98	1	0	0	0	0	1	62	38	0	0
3	1	1	0	26	930	0.74	0.66	2420	2610	11.2161	-0.42	-0.51	-0.09	58.79	6.92	1.09	2.73	96.86	3.05	0.839143	2.06337	2.14999	158.18	1	0	0	1	0	0	39	36	0	0
3	2	1	0	26	930	0.74	0.66	2610	2780	9.30487	-0.51	-0.59	-0.08	58.64	7.03	0.97	2.7	101.6	6.3	1.73329	2.18901	2.16502	159.15	1	0	0	1	0	0	39	37	0	0
4	1	1	0	33	1270	0.05	-1.64	1740	2030	23.8095	-2.43	-2.19	0.24	58.5	6.88	1.08	2.74	104.73	8	2	2.7499	3.03739	155.33	1	0	1	0	0	0	0	36	1	0
5	1	1	0	27	830	0.27	-0.62	2585	2685	5.52639	-1.75	-1.88	-0.13	55.2143	6.70714	0.828571	2.58571	98.27	8.07	2.01786	2.0899	2.1419	160.3	1	0	0	1	0	1	81	39	0	0
5	2	1	0	27	830	0.27	-0.62	2685	2790	5.58659	-1.88	-2.01	-0.13	59.2143	6.65	0.757143	3.04286	105.25	12	3	2.25234	2.15604	154.05	1	0	0	1	0	1	81	40	0	0
5	3	1	0	27	830	0.27	-0.62	2945	3100	7.5188	-1.92	-1.94	-0.02	57.3333	6.53333	0.733333	2.91667	108.71	16	4	2.47761	2.30349	157.45	1	0	0	1	0	1	81	42	0	0
6	1	0	0	28	780	0.1	-1.26	2045	2305	18.1628	-2.78	-2.61	0.17	58.2143	6.94286	0.564286	2.9	106.26	9.94	2.48607	2.0181	1.93473	158.5	0	1	0	0	0	1	65	38	0	0
6	2	0	0	28	780	0.1	-1.26	2305	2510	12.7053	-2.61	-2.57	0.04	53.25	7.03333	0.45	2.45833	99.69	14	3.5	2.03948	2.05473	148.606	0	1	0	0	0	1	65	39	0	0
6	3	0	0	28	780	0.1	-1.26	2530	2705	9.88142	-2.59	-2.61	-0.02	62.7143	6.9	0.807143	3.28571	112.81	14.53	3.63393	2.59555	2.31061	148.714	1	1	0	0	0	1	65	40	0	0
7	1	1	0	29	1315	0.64	0.36	1575	1785	19.0476	-0.44	-0.45	-0.01	63.2143	6.82143	1.76429	2.80714	101.77	5.33	1.33321	3.34504	3.28473	144.78	1	0	0	0	0	0	13	32	0	0
7	2	1	0	29	1315	0.64	0.36	1785	2075	23.2093	-0.45	-0.29	0.16	65.7857	6.87143	1.61429	3.17857	111.42	8	2	3.44767	3.09064	148.81	1	0	0	0	0	0	13	33	0	0
7	3	1	0	29	1315	0.64	0.36	2125	2370	16.4706	-0.41	-0.38	0.03	57.7857	7.2	1.25	2.40714	97.82	8.5	2.125	2.7766	2.8339	146.15	1	0	0	0	0	0	13	34	0	0
8	1	0	0	27	950	0.49	-0.01	1050	1135	11.5646	-1.21	-1.4	-0.19	68.3571	6.88571	1.3	3.62143	100.77	0.82	0.225893	2.0684	2.03641	143.67	0	1	0	0	0	0	17	30	0	0
8	2	0	0	27	950	0.49	-0.01	1135	1260	15.7332	-1.4	-1.54	-0.14	71.3571	6.9	1.35714	3.92857	119.8	4.46	1.22768	3.06155	2.55372	149.54	0	1	0	0	0	0	17	31	0	0
8	3	0	0	27	950	0.49	-0.01	1360	1550	19.958	-1.5	-1.55	-0.05	66.0714	7.3	1.21429	3.27143	115.2	7.14	1.96429	3.15625	2.76477	148.16	0	1	0	0	0	0	17	32	0	0
8	4	0	0	27	950	0.49	-0.01	1550	1790	22.1198	-1.55	-1.51	0.04	70.5	6.99286	1.02143	3.96429	121.15	8	2.2	2.8321	2.36778	148	0	1	0	0	0	0	17	33	0	0
8	5	0	0	27	950	0.49	-0.01	1790	1970	14.3655	-1.51	-1.62	-0.11	68.0714	7.36429	2.5	3.47857	112.73	8	2.2	4.65053	4.09014	143.46	0	1	0	0	0	0	17	34	0	0
8	6	0	0	27	950	0.49	-0.01	1970	2245	19.942	-1.62	-1.49	0.13	61.9286	7	1	2.86429	102.71	8	2.2	2.49276	2.43896	144.32	0	1	0	0	0	0	17	35	0	0
8	7	0	0	27	950	0.49	-0.01	2245	2545	19.09	-1.49	-1.27	0.22	65.1429	7.70714	0.964286	3.12143	105.07	8	2.2	2.31032	2.20768	143.35	1	1	0	0	0	0	17	36	0	0
8	8	0	0	27	950	0.49	-0.01	2545	2725	10.1038	-1.27	-1.31	-0.04	63.7143	7.25714	0.914286	3.20714	104.99	9.08	2.49818	2.28623	2.19113	145.82	1	1	0	0	0	0	17	37	0	0
8	9	0	0	27	950	0.49	-0.01	2725	2855	6.8152	-1.31	-1.47	-0.16	65.9286	7.63571	0.885714	3.27857	111.76	11.8	3.24657	2.46466	2.2197	147.05	1	0	0	0	0	0	17	38	0	0
9	1	1	0	27	1176	0.93	1.49	2085	2145	4.111	-0.1	-0.52	-0.42	71.3333	7.16667	1.16667	3.9	108.62	4.92	1.35208	2.28758	2.11861	143.32	1	1	0	0	1	0	42	34	0	0
10	1	0	0	28	1210	0.69	0.5	1590	1745	13.9263	-0.63	-0.77	-0.14	59.7857	7.52857	1.53571	2.29286	94.73	5.89	1.62054	3.08199	3.26557	137.62	1	0	0	0	0	0	18	32	0	0
10	2	0	0	28	1210	0.69	0.5	1745	1975	18.8293	-0.77	-0.76	0.01	61.3571	7.52143	1.37143	2.57143	102.63	8	2.2	3.14159	3.06747	142.65	1	0	0	0	0	0	18	33	0	0
10	3	0	0	28	1210	0.69	0.5	1975	2185	15.1899	-0.76	-0.8	-0.04	59	7.7	1.23571	2.30714	101.57	9.84	2.70561	3.08055	3.03821	144.26	1	0	0	0	0	0	18	34	0	0
10	4	0	0	28	1210	0.69	0.5	2185	2320	8.82641	-0.8	-1.02	-0.22	58.8571	7.60714	1.16429	2.35714	100.57	10.93	3.00614	2.97746	2.96428	142.33	1	0	0	0	0	0	18	35	0	0
10	5	0	0	28	1210	0.69	0.5	2320	2470	9.23645	-1.02	-1.17	-0.15	60.7143	7.61429	1.10714	2.61429	110.66	12	3.3	3.08714	2.80046	153.13	1	0	0	0	0	0	18	36	0	0
11	1	1	1	27	1010	0.62	0.3	1475	1550	7.26392	-2.56	-3	-0.44	76.7143	7.22857	0.95	4.57857	117.85	2.64	0.726	1.86664	1.60803	145.72	0	1	0	1	0	0	51	35	0	0
11	2	1	1	27	1010	0.62	0.3	1550	1650	9.21659	-3	-3.32	-0.32	84.4286	7.31429	0.9	5.42143	138.04	3.52	0.966821	1.99478	1.46619	154.68	1	1	0	1	0	0	51	36	0	0
11	3	1	1	27	1010	0.62	0.3	1650	1835	16.0173	-3.32	-3.29	0.03	78.2857	7.17857	0.8	4.85714	143.21	7.13	1.95957	2.45196	1.7527	163.68	1	0	0	1	0	0	51	37	0	0
11	4	1	1	27	1010	0.62	0.3	1835	1945	8.56364	-3.29	-3.42	-0.13	81.2857	7.3	0.742857	5.17143	145.04	8.14	2.23929	2.38221	1.6404	159.91	1	0	0	1	0	0	51	38	0	0
11	5	1	1	27	1010	0.62	0.3	1945	2120	12.8535	-3.42	-3.3	0.12	74.5714	7.27857	0.692857	4.5	145.53	10.64	2.926	2.66481	1.83796	165.52	1	0	0	1	0	0	51	39	0	0
12	1	1	1	27	1030	0.66	0.4	1400	1520	12.2449	-1.14	-1.37	-0.23	81.7143	7.06429	1.10714	4.92857	133.76	5.04	1.38521	2.60742	1.99161	148.97	0	1	0	0	0	0	18	32	0	0
12	2	1	1	27	1030	0.66	0.4	1810	2000	14.9961	-1.28	-1.38	-0.1	73.1429	6.90714	0.892857	4.38571	123.91	8.42	2.31668	2.54611	2.063	148.27	1	1	0	0	0	0	18	34	0	0
12	3	1	1	27	1030	0.66	0.4	2000	2265	18.9286	-1.38	-1.26	0.12	81.7857	7.35714	0.957143	5.07857	139.13	10.64	2.926	2.79735	2.03469	148.63	1	0	0	0	0	0	18	35	0	0
13	1	1	0	34	1830	0.14	-1.06	1815	2055	18.8902	-1.95	-1.89	0.06	62.8571	7.27857	1.25	2.90714	121.5	6.29	1.72857	3.08023	2.56	175.18	1	0	0	0	0	0	0	36	1	0
14	1	1	0	34	1910	0.15	-1.02	1860	2055	14.977	-1.83	-1.89	-0.06	69.5	6.8	1.38571	3.75	124.34	3.79	1.04107	2.87332	2.35868	168.99	1	0	0	0	0	0	0	36	1	0
15	1	1	1	30	1260	0.28	-0.58	1440	1630	18.8492	-1.67	-1.76	-0.09	65.5714	7.34286	1.33571	3.11429	102.8	4.23	1.05714	2.58349	2.51292	142.22	1	0	0	0	1	0	16	33	0	0
15	2	1	1	30	1260	0.28	-0.58	1630	1870	21.0342	-1.76	-1.72	0.04	64.8571	7.3	1.34286	3.06429	107.06	7.57	1.89286	2.9907	2.80935	141.68	1	0	0	0	1	0	16	34	0	0
15	3	1	1	30	1260	0.28	-0.58	1870	2000	9.93125	-1.72	-1.96	-0.24	61.2143	6.94286	0.935714	3.05	100.3	4.64	1.16071	2.00918	2.01873	149.98	1	0	0	0	1	0	16	35	0	0
16	1	1	0	31	1510	0.41	-0.23	1655	1840	15.9689	-1.02	-1.12	-0.1	67.4286	6.85714	1.34286	3.51429	104.35	7.07	1.76786	2.82198	2.72575	133.75	1	0	0	0	0	0	0	33	0	0
16	2	1	0	31	1510	0.41	-0.23	1840	2145	23.6801	-1.12	-0.93	0.19	67.2143	7.07143	1.23571	3.46429	110.32	8	2	2.78034	2.52336	142.99	1	0	0	0	0	0	0	35	0	0
17	1	0	0	31	1465	0.37	-0.34	1505	1700	18.5097	-1.29	-1.34	-0.05	61.2143	7.39286	1	2.90714	114.55	8	2	2.86594	2.50057	158.11	1	1	0	0	0	0	0	33	0	1
17	2	0	0	31	1465	0.37	-0.34	1700	1920	18.4874	-1.34	-1.36	-0.02	60.9286	7.26429	1.28571	2.68571	106.83	8	2	3.0474	2.8506	149.34	1	0	0	0	0	0	0	34	0	1
17	3	0	0	31	1465	0.37	-0.34	1920	2130	15.625	-1.36	-1.39	-0.03	63.2857	7.20714	1.05714	3.07857	114.31	9.98	2.495	2.87076	2.49901	152.6	1	0	0	0	0	0	0	35	0	1
17	4	0	0	31	1465	0.37	-0.34	2130	2315	12.4078	-1.39	-1.46	-0.07	67.5	7.88571	1.18571	3.19286	119.19	10.64	2.66	3.00327	2.5199	151.69	1	0	0	0	0	0	0	36	0	0
17	5	0	0	31	1465	0.37	-0.34	2315	2455	8.63931	-1.46	-1.62	-0.16	64.1429	7.33571	0.892857	3.22143	113.28	11.39	2.84821	2.54073	2.25495	150.34	1	0	0	0	0	0	0	37	0	1
17	6	0	0	31	1465	0.37	-0.34	2455	2620	9.6014	-1.62	-1.69	-0.07	65	7.4	0.928571	3.12143	113.58	12	3	2.55195	2.31097	148.72	1	0	0	0	0	0	0	38	0	0
18	1	1	1	33	1415	0.11	-1.25	1740	1935	16.0099	-2.43	-2.46	-0.03	52.5	6.92	0.67	2.29	93.98	8.55	2.1375	2.1662	2.31257	149.42	1	0	0	0	0	0	0	36	1	1
19	1	1	1	34	1385	0.01	-2.25	1580	1870	26.2206	-3.55	-3.18	0.37	68.5714	6.87143	1.47857	3.55714	123.07	8	2	3.49401	2.85704	155.94	1	0	1	0	0	0	0	37	1	0
19	2	1	1	34	1385	0.01	-2.25	1870	2030	12.2231	-3.18	-3.15	0.03	64.3571	6.45	1.29286	3.38571	109.89	8	2	2.94337	2.7388	148.39	1	0	1	0	0	0	0	38	1	0
20	1	0	0	36	1680	0	-2.88	1790	2060	21.5483	-3.78	-3.37	0.41	81.9286	7.3	1.20714	4.99286	143.19	7.68	1.91964	2.90925	2.05815	157.8	1	0	1	0	1	0	0	39	1	0
21	1	0	0	30	1610	0.75	0.68	1560	1695	12.3626	-0.31	-0.51	-0.2	66.6667	6.71667	1.29167	3.55	108.28	3.39	0.848214	2.49153	2.25769	149.23	1	1	0	0	0	0	0	31	0	1
21	2	0	0	30	1610	0.75	0.68	1695	1935	20.2276	-0.51	-0.46	0.05	72.6	6.67	1.07	4.31	105.13	4.65	0.830357	1.77484	1.6889	141.58	1	0	0	0	0	0	0	32	0	1
21	3	0	0	30	1610	0.75	0.68	1985	2165	12.9543	-0.5	-0.62	-0.12	65	7.06	1.09	3.33	87.73	0	0	1.47142	1.68267	134.55	1	0	0	0	0	0	0	33	0	1
21	4	0	0	30	1610	0.75	0.68	2165	2290	8.2481	-0.62	-0.86	-0.24	72.1667	6.70833	1.04167	4.30833	104.16	0	0	1.50349	1.46635	143.38	1	0	0	0	0	0	0	34	0	1
22	1	1	0	30	780	0.04	-1.8	940	1105	25.076	-2.7	-2.88	-0.18	67.5	6.82857	1.57857	3.4	129.36	5.07	1.2675	3.62602	2.97071	149.74	0	0	1	0	0	0	14	33	0	0
22	2	1	0	30	780	0.04	-1.8	1105	1270	21.3316	-2.88	-3.08	-0.2	77.2143	7.05714	1.53571	4.37143	133.11	6	1.5	3.56597	2.76428	148.89	0	0	1	0	0	0	14	34	0	0
22	3	1	0	30	780	0.04	-1.8	1270	1460	21.3723	-3.08	-3.19	-0.11	82	7.25	1.38333	4.89167	139.35	6.82	1.70536	3.32213	2.39434	148.15	1	0	1	0	0	0	14	35	0	0
22	4	1	0	30	780	0.04	-1.8	1460	1620	15.6556	-3.19	-3.33	-0.14	74.2	7.03	1.21	4.28	131.91	8	2	3.1516	2.40566	152.34	1	0	1	0	0	0	14	36	0	0
22	5	1	0	30	780	0.04	-1.8	1620	1740	10.582	-3.33	-3.52	-0.19	70.7857	6.86429	1.08571	4.02143	121.69	7.86	1.96429	2.78079	2.2959	149	1	0	1	0	0	0	14	37	0	1
22	6	1	0	30	780	0.04	-1.8	1770	1990	17.7563	-3.57	-3.34	0.23	74.25	6.95	1.1	4.35833	135.46	9.46	2.36536	3.01199	2.22784	159.21	1	0	1	0	0	0	14	38	0	1
23	1	1	1	30	1490	0.61	0.27	1485	1685	19.24	-0.91	-0.94	-0.03	70.2143	7.10714	1.11429	3.84286	115.5	4.8	1.32079	2.4969	2.19215	149.24	1	1	0	0	0	0	0	32	0	0
23	2	1	1	30	1490	0.61	0.27	1685	1935	21.1954	-0.94	-0.88	0.06	73.8571	7.40714	1.05	4.13571	120.71	8	2.2	2.73233	2.26938	142.01	1	0	0	0	0	0	0	33	0	0
24	1	0	1	30	1700	0.75	0.68	1750	1960	17.1429	-0.44	-0.48	-0.04	71.3571	7.01429	1.09286	4.02857	125.05	5.43	1.35714	2.49124	2.01136	160.53	0	1	0	0	0	0	0	32	0	0
24	2	0	1	30	1700	0.75	0.68	2050	2300	17.4216	-0.5	-0.45	0.05	75.1429	7.27143	1.02143	4.35714	121.6	10.22	2.55393	2.60512	2.14456	139.88	1	1	0	0	0	0	0	34	0	0
24	3	0	1	30	1700	0.75	0.68	2300	2520	13.6646	-0.45	-0.47	-0.02	72.3333	7.1	0.9	4.225	123.19	10.64	2.66	2.43827	1.98887	148.26	1	0	0	0	0	0	0	35	0	0
25	1	0	0	27	960	0.48	-0.05	1750	1920	13.8776	-0.99	-1.13	-0.14	59.2143	7.47857	0.907143	7.90714	99.31	3.81	1.04657	1.9803	2.01842	155.1	0	1	0	0	0	0	42	33	0	0
25	2	0	0	27	960	0.48	-0.05	1920	2095	13.0208	-1.13	-1.25	-0.12	51.6429	7.21429	0.992857	1.86429	89.4	7.2	1.97961	2.46351	2.78002	148.98	1	0	0	0	0	0	42	34	0	0
25	3	0	0	27	960	0.48	-0.05	2095	2430	22.8435	-1.25	-0.98	0.27	61.8571	7.55	1.5	2.55	110.28	11.21	3.08393	3.6252	3.29231	149.95	1	0	0	0	0	0	42	35	0	0
25	4	0	0	27	960	0.48	-0.05	2430	2660	13.5215	-0.98	-0.93	0.05	57.6	7.78	1.25	2.11	103.6	12	3.3	3.20327	3.07802	150.93	1	0	0	0	0	0	42	36	0	0
25	5	0	0	27	960	0.48	-0.05	2660	2860	10.7411	-0.93	-0.93	0	58.2857	7.66429	1.33571	2.16429	101.02	12	3.3	3.16855	3.14774	147.06	1	0	0	0	0	0	42	37	0	0
25	6	0	0	27	960	0.48	-0.05	2860	3045	9.24076	-0.93	-0.96	-0.03	61.8333	7.7	1.29167	2.55	111.95	15.36	4.19375	3.39894	3.03532	152.42	1	0	0	0	0	0	42	38	0	0
26	1	0	1	26	920	0.58	0.19	2005	2295	20.6626	-0.84	-0.7	0.14	62.3571	7.37857	1.08571	2.88571	114.06	11.42	2.85429	3.00219	2.63938	152.79	0	1	0	0	0	1	48	34	0	0
26	2	0	1	26	920	0.58	0.19	2320	2710	24.0148	-0.79	-0.4	0.39	66.4286	7.27143	1.05714	3.40714	120.97	14.29	3.57143	3.02796	2.51349	152.17	0	1	0	0	0	1	48	35	0	0
27	1	1	1	26	880	0.6	0.26	1470	1720	24.2954	-1.34	-1.26	0.08	61.8571	7.37857	1.05	2.85714	113.56	8.75	2.18857	2.98475	2.63262	152.46	0	1	0	0	0	0	37	33	0	0
27	2	1	1	26	880	0.6	0.26	1720	1940	18.2724	-1.26	-1.28	-0.02	62.3571	7.37857	1.08571	2.88571	118.35	10.64	2.66	3.15779	2.67713	157.2	0	1	0	0	0	0	37	34	0	0
27	3	1	1	26	880	0.6	0.26	2010	2160	10.661	-1.18	-1.37	-0.19	66.2857	7.25714	1.03571	3.4	121.51	10.26	2.565	2.86098	2.36336	157.25	1	0	0	0	0	0	37	35	0	0
27	4	1	1	26	880	0.6	0.26	2160	2390	15.2116	-1.37	-1.32	0.05	66.7143	7.26429	0.964286	3.47857	120.32	11.76	2.93929	2.77835	2.31888	152.83	1	0	0	0	0	0	37	36	0	0
28	1	0	0	34	1935	0.11	-1.24	1880	2105	17.0973	-1.92	-1.9	0.02	59.0714	6.98571	1.6	2.42143	105.48	6.72	1.68107	3.385	3.22141	158.27	1	0	0	0	0	0	0	35	1	0
29	1	0	1	26	910	0.63	0.33	1560	1705	13.2784	-1.45	-1.64	-0.19	69.5714	7.52857	1.20714	3.54286	114.93	4.66	1.16571	2.53556	2.21265	150.73	0	1	0	0	0	1	47	33	0	0
29	2	0	1	26	910	0.63	0.33	1705	1950	20.5279	-1.64	-1.59	0.05	67.9286	7.41429	1.05	3.51429	120.25	9.14	2.28571	2.84706	2.37494	150.94	0	1	0	0	0	1	47	34	0	0
29	3	0	1	26	910	0.63	0.33	1990	2225	16.8701	-1.57	-1.53	0.04	67.1429	7.5	0.928571	3.45714	118.7	12	3	2.78713	2.35936	147.06	1	1	0	0	0	1	47	35	0	0
29	4	0	1	26	910	0.63	0.33	2225	2420	12.5201	-1.53	-1.56	-0.03	63.2143	7.7	0.864286	2.97143	112.95	12	3	2.59095	2.2986	150.02	1	0	0	0	0	1	47	36	0	0
30	1	0	0	27	1000	0.42	-0.19	2300	2385	5.2795	-1.71	-2	-0.29	71	7.31429	1.18571	3.82143	118.83	6.5	1.7875	2.59086	2.17684	153.55	1	0	0	0	0	1	58	37	0	0
30	2	0	0	27	1000	0.42	-0.19	2385	2690	18.2689	-2	-1.73	0.27	66.5833	7.33333	0.958333	3.45	117.05	12.54	3.47188	2.80713	2.40411	149.17	1	0	0	0	0	1	58	38	0	0
31	1	1	0	30	1365	0.58	0.2	1765	1970	16.5925	-0.82	-0.87	-0.05	66.4286	5.97857	1.28571	3.4	105.61	3.5	0.875	2.38231	2.26167	149.15	1	0	0	0	0	0	19	33	0	0
31	2	1	0	30	1365	0.58	0.2	1970	2175	14.8658	-0.87	-0.93	-0.06	65.8571	7.20714	1.13571	3.31429	112.2	7.39	1.84821	2.621	2.34699	151.29	1	0	0	0	0	0	19	34	0	0
32	1	0	1	27	1150	0.8	0.83	1490	1740	23.9693	-1.33	-1.25	0.08	72.2857	7.32143	0.992857	4.05	122.7	8	2	2.699	2.20532	145.42	0	1	0	0	0	0	26	33	0	0
32	2	0	1	27	1150	0.8	0.83	1740	1940	16.4204	-1.25	-1.31	-0.06	69.4286	7.37143	1.13571	3.62857	109.62	5.86	1.46429	2.41981	2.23002	141.58	0	1	0	0	0	0	26	34	0	0
32	3	0	1	27	1150	0.8	0.83	1940	2115	12.8866	-1.31	-1.43	-0.12	74.3571	7.42857	0.95	4.25	116.03	3.54	0.885	1.84252	1.60329	147.88	1	1	0	0	0	0	28	35	0	0
32	4	0	1	27	1150	0.8	0.83	2115	2280	11.1449	-1.43	-1.55	-0.12	67.7857	7.23571	0.9	3.65714	112.93	6.86	1.71429	2.1266	1.91152	150.53	1	0	0	0	0	0	28	36	0	0
32	5	0	1	27	1150	0.8	0.83	2280	2515	14.7243	-1.55	-1.47	0.08	63.7143	6.43	0.814286	3.16429	109.2	9.27	2.31786	2.19511	2.01185	150.01	1	0	0	0	0	0	28	37	0	0
33	1	1	0	28	860	0.17	-0.96	1900	2015	8.64662	-2.15	-2.38	-0.23	69.5	7.26429	1.20714	3.67143	129.438	9.5	2.6125	3.31194	2.54619	161.189	1	0	0	0	0	1	49	36	0	0
34	1	1	1	33	1815	0.39	-0.29	1710	1870	13.3668	-1.37	-1.55	-0.18	67.0714	6.99286	1.02143	3.62143	106.807	3.99571	0.998929	2.06768	2.13171	147.701	1	0	0	0	0	0	0	34	1	1
35	1	0	0	33	1540	0.09	-1.35	1680	1915	19.983	-2.09	-2.06	0.03	73.3333	6.61667	1.50833	4.19167	120.143	6.43286	1.60821	3.08579	2.58808	147.259	1	0	1	0	0	0	0	35	1	0
36	1	1	0	31	1745	0.6	0.26	1610	1835	19.9645	-0.58	-0.56	0.02	64.5714	7.22143	1.72857	2.84286	106.661	4.82143	1.20536	3.30021	3.1057	149.689	1	0	0	0	1	0	0	32	0	0
37	1	1	0	31	1300	0.21	-0.82	1785	2000	17.2069	-1.86	-1.87	-0.01	63.8571	7.35	1.29286	2.93571	110.567	5.12571	1.28143	2.72557	2.46273	158.344	1	0	0	0	0	0	18	35	0	0
38	1	0	0	27	1120	0.72	0.57	1700	1945	20.5882	-0.81	-0.75	0.06	75.3333	7.44167	1.31667	4.15833	128.138	8	2.2	3.20245	2.51876	149.296	0	1	0	0	0	0	29	33	0	0
38	2	0	0	27	1120	0.72	0.57	1945	2195	18.3621	-0.75	-0.7	0.05	76.5	7.075	1.13333	4.54167	129.729	8	2.2	2.80498	2.17423	150.87	0	1	0	0	0	0	29	34	0	0
39	1	0	1	31	1710	0.52	0.04	1955	2145	13.8838	-1.12	-1.2	-0.08	56.9	6.71	1	2.64	90.0323	8	2	2.5157	2.75508	151.956	1	0	0	0	0	0	0	34	0	1
40	1	0	0	31	1765	0.51	0.02	1865	2030	12.6388	-0.95	-1.09	-0.14	59.3571	7.75	0.807143	2.55714	111.463	8.75	2.1875	2.43462	2.18239	161.107	1	0	0	0	0	0	0	34	0	0
40	2	0	0	31	1765	0.51	0.02	2030	2245	15.1302	-1.09	-1.12	-0.03	61.7857	7.43571	0.921429	2.89286	122.464	12	3	2.94777	2.39741	166.154	1	0	0	0	0	0	0	35	0	0
41	1	0	0	32	1644	0.29	-0.56	2690	2800	5.84174	-1.26	-1.46	-0.2	68.9167	7.2	0.958333	3.73333	115.583	6.57143	1.80714	2.10375	1.84501	157.086	1	0	0	0	0	1	33	38	1	0
41	2	0	0	32	1644	0.29	-0.56	2860	2995	6.74326	-1.45	-1.59	-0.14	57.5	6.68571	0.728571	2.92857	106.822	12	3.3	2.30621	2.19971	160.182	1	0	0	0	0	1	33	39	1	0
42	1	0	0	29	1225	0.44	-0.16	1755	1960	16.687	-1.37	-1.42	-0.05	67.6429	7.19286	1.10714	3.52857	116.107	5.23	1.3075	2.44058	2.12186	156.96	1	0	0	0	0	0	26	34	0	0
42	2	0	0	29	1225	0.44	-0.16	1960	2175	15.6706	-1.42	-1.43	-0.01	66.7957	7.40714	0.985714	3.42143	115.996	8	2	2.47266	2.14683	153.467	1	0	0	0	0	0	26	35	0	0
43	1	1	0	25	670	0.42	-0.19	1925	2110	13.7291	-2	-2.05	-0.05	69	7.35	1.175	3.58333	124.364	7.71429	1.92857	2.87675	2.31661	159.772	1	0	0	0	0	1	59	36	0	0
44	1	0	0	28	1030	0.41	-0.22	1180	1350	20.5811	-1.35	-1.39	-0.04	68.2857	7.02143	1.44286	3.48571	106.165	2.53714	0.697714	2.64601	2.5005	145.127	0	1	0	0	0	0	19	31	0	0
44	2	0	0	28	1030	0.41	-0.22	1350	1530	19.0476	-1.39	-1.45	-0.06	65.75	6.925	1.14167	3.45	107.755	4.125	1.13438	2.49916	2.32704	147.713	0	1	0	0	0	0	19	32	0	0
44	3	0	0	28	1030	0.41	-0.22	1530	1750	20.5415	-1.45	-1.45	0	63.5833	7.3	1.11667	3.05	110.328	8	2.2	2.98772	2.73065	146.396	0	1	0	0	0	0	19	33	0	0
44	4	0	0	28	1030	0.41	-0.22	1750	1970	17.9592	-1.45	-1.47	-0.02	68.9286	7.3	1.02857	3.66429	117.387	7.85714	2.16071	2.69982	2.30953	148.69	1	0	0	0	0	0	19	34	0	0
44	5	0	0	28	1030	0.41	-0.22	2060	2245	12.8294	-1.41	-1.49	-0.08	68.2	7.32	0.86	3.67	116.282	10.2157	2.80932	2.5623	2.2144	146.447	1	0	0	0	0	0	19	35	0	0
45	1	1	0	32	1685	0.41	-0.23	1895	2115	16.585	-1.74	-1.73	0.01	66.1429	6.82857	1.13571	3.54286	115.377	8	2	2.74658	2.38743	153.804	1	0	0	0	0	0	13	36	1	0
46	1	0	1	32	1935	0.48	-0.04	2035	2300	18.603	-0.93	-0.84	0.09	71.0714	6.85714	1.15	4.01429	114.377	7.71429	2.12143	2.63735	2.30298	143.142	1	0	0	0	0	0	0	34	1	0
47	1	0	1	32	1880	0.43	-0.19	1840	2035	15.1398	-0.93	-1.01	-0.08	77.9286	7.17143	1.47143	4.47143	127.231	7.05571	1.94032	3.16122	2.48762	146.936	1	0	0	0	0	0	0	33	1	0
47	2	0	1	32	1880	0.43	-0.19	2035	2295	18.252	-1.01	-0.93	0.08	72.2143	6.83571	1.12857	4.15714	119.205	8	2.2	2.6902	2.25985	146.826	1	0	0	0	0	0	0	34	1	0
48	1	0	0	32	1870	0.59	0.22	2295	2595	18.6741	-0.93	-0.73	0.2	65	7.325	1.29167	3.1	108.177	7.67857	2.11161	2.78876	2.59172	149.78	1	0	0	0	0	0	20	35	1	0
48	2	0	0	32	1870	0.59	0.22	2805	3045	12.2231	-0.66	-0.57	0.09	68.3	7.42	1.24	3.43	109.733	10.64	2.926	2.7635	2.52745	141.527	1	0	0	0	0	0	20	37	1	0
48	3	0	0	32	1870	0.59	0.22	3045	3260	10.0868	-0.57	-0.54	0.03	68	7.36429	1.15714	3.46429	108.91	10.64	2.926	2.57693	2.38216	142.77	1	0	0	0	0	0	20	38	1	0
49	1	1	0	25	810	0.62	0.32	3140	3225	3.86715	-1.31	-1.5	-0.19	61.9167	7.45833	1.15	2.78333	95.1267	4.83143	1.32864	2.05237	2.17804	146.639	1	0	0	0	0	1	111	42	0	0
49	2	1	0	25	810	0.62	0.32	3225	3285	2.65781	-1.5	-1.75	-0.25	65.3571	6.89286	1.10714	3.42857	114.05	11.6429	3.20179	2.70444	2.40588	155.247	1	0	0	0	0	1	111	43	0	0
50	1	1	0	30	780	0.05	-1.65	1170	1315	17.7045	-2.98	-3.24	-0.26	66.6429	7.22857	0.942857	3.51429	108.977	4.09286	1.02321	2.20884	2.02983	146.021	0	1	1	0	0	0	29	34	0	0
50	2	1	0	30	780	0.05	-1.65	1315	1565	27.1592	-3.24	-3.14	0.1	71.4286	7.15	1.1	3.95	120.404	6.85714	1.71429	2.80429	2.3411	144.888	0	1	1	0	0	0	29	35	0	0
50	3	1	0	30	780	0.05	-1.65	1565	1735	15.518	-3.14	-3.22	-0.08	68	7.18571	1.17143	3.52857	117.141	8	2	2.94302	2.51991	147.204	0	1	1	0	0	0	29	36	0	0
50	4	1	0	30	780	0.05	-1.65	1735	1860	10.2923	-3.22	-3.35	-0.13	65.7143	7.42857	0.942857	3.3	111.953	8	2	2.49817	2.23577	146.538	1	1	1	0	0	0	29	37	0	0
50	5	1	0	30	780	0.05	-1.65	1860	2015	11.9048	-3.35	-3.32	0.03	73.7143	7.05714	0.785714	4.43571	127.332	8	2	2.2419	1.76461	153.232	1	0	1	0	0	0	29	38	0	0
51	1	0	0	31	1220	0.1	-1.31	1775	2045	21.7304	-2.17	-2.04	0.13	65.6429	7.20714	1.17857	3.25714	109.484	7.42857	2.04286	2.79891	2.55991	145.863	1	0	0	0	0	0	21	35	0	0
51	2	0	0	31	1220	0.1	-1.31	2045	2205	11.1771	-2.04	-2.16	-0.12	72.2857	7.53571	1.22857	3.81429	117.287	8	2.2	2.81129	2.40743	143.838	1	0	0	0	0	0	21	36	0	0
51	3	0	0	31	1220	0.1	-1.31	2205	2385	11.6618	-2.16	-2.2	-0.04	69.3571	7.51429	1.15	3.57857	120.881	11.4286	3.14286	3.08792	2.557	149.151	1	0	0	0	0	0	21	37	0	0
52	1	1	2	34	1785	0.14	-1.09	1690	1905	18.1741	-2.12	-2.13	-0.01	57.2143	7.10714	0.821429	2.6	99.1589	5.89286	1.47321	2.07727	2.09838	153.214	1	0	0	0	0	0	0	35	1	1
53	1	1	2	34	1715	0.1	-1.27	1700	1835	11.3445	-2.1	-2.33	-0.23	57.2143	7.10714	0.821429	2.6	98.236	6.07143	1.51786	2.09726	2.13868	150.611	1	0	0	0	0	0	0	35	1	1
54	1	1	0	31	1615	0.59	0.23	1595	1695	8.95656	-1.01	-1.33	-0.32	70.6429	7.31429	0.685714	4.04286	122.851	5.57143	1.39286	1.93279	1.5768	156.62	1	0	0	0	0	0	0	33	0	1
55	1	1	0	36	1725	0	-2.74	1530	1730	18.6741	-3.8	-3.7	0.1	62.4167	7.275	0.675	3.23333	105.454	5.1	1.275	1.78757	1.75161	150.578	0	0	1	0	0	0	0	37	1	1
56	1	0	0	31	2260	0.94	1.59	2650	2945	15.903	-0.1	0.07	0.17	71.9286	6.73571	1.3	4.07857	115.209	7.52857	2.07036	2.655	2.29515	147.059	0	0	0	0	0	0	24	35	0	0
56	2	0	0	31	2260	0.94	1.59	2945	3220	13.3398	0.07	0.21	0.14	73.1429	7.08571	1.24286	4.10714	125.891	8	2.2	2.72709	2.19234	158.051	1	0	0	0	0	0	24	36	0	0
56	3	0	0	31	2260	0.94	1.59	3220	3495	12.2005	0.21	0.35	0.14	71.5714	7.34286	1.16429	3.87143	115.366	8	2.2	2.39847	2.09275	149.47	1	0	0	0	0	0	24	37	0	0
56	4	0	0	31	2260	0.94	1.59	3495	3680	7.56182	0.35	0.3	-0.05	68.8571	7.17143	1.02143	3.70714	107.936	8	2.2	2.10357	2.06003	145.49	1	0	0	0	0	0	24	38	0	0
57	1	0	0	33	1315	0.02	-1.96	1715	1910	16.2432	-3.43	-3.44	-0.01	61.2857	7.57143	0.95	2.76429	108.997	9.13143	2.51114	2.81214	2.59025	149.073	0	1	1	0	1	0	20	37	1	0
57	2	0	0	33	1315	0.02	-1.96	1910	2075	12.3411	-3.44	-3.51	-0.07	62.8571	7.75714	0.878571	2.88571	104.545	8.42429	2.31668	2.41748	2.31605	142.799	0	1	1	0	1	0	20	38	1	0
57	3	0	0	33	1315	0.02	-1.96	2075	2300	15.4905	-3.51	-3.38	0.13	64.1667	7.675	0.875	3.075	105.652	8	2.2	2.27386	2.16114	144.659	0	1	1	0	1	0	20	39	1	0
57	4	0	0	33	1315	0.02	-1.96	2300	2485	11.4907	-3.38	-3.35	0.03	63.3571	7.35	0.835714	3.17143	104.284	8	2.2	2.1452	2.06019	146.149	0	0	1	0	1	0	20	40	1	0
57	5	0	0	33	1315	0.02	-1.96	2485	2655	9.77292	-3.35	-3.34	0.01	68.3571	7.61429	0.921429	3.55714	115.344	11.0043	3.02618	2.53264	2.23424	146.592	0	0	1	0	1	0	20	41	1	0
57	6	0	0	33	1315	0.02	-1.96	2655	2850	10.4923	-3.34	-3.27	0.07	64.1429	7.47857	0.814286	3.2	114.165	15.9529	4.38704	2.79632	2.47357	146.179	0	0	1	0	1	0	20	42	1	0
57	7	0	0	33	1315	0.02	-1.96	3070	3230	7.44532	-3.74	-3.76	-0.02	63.7143	7.8	0.8	3.02857	104.915	7.71429	2.12143	1.87869	1.79432	151.366	1	0	1	0	1	0	20	46	1	0
58	1	1	0	27	950	0.47	-0.07	3170	3275	4.73186	-0.92	-1.07	-0.15	60.2143	7.86429	0.885714	2.55	99.0555	10.7543	2.95743	2.20512	2.24195	144.963	1	0	0	0	0	1	49	41	0	0
58	2	1	0	27	950	0.47	-0.07	3275	3455	7.85169	-1.07	-1.07	0	58	7.48	0.85	2.51	101.579	15.7143	4.32143	2.53668	2.51534	148.279	1	0	0	0	0	1	49	42	0	0
58	3	1	0	27	950	0.47	-0.07	3550	3800	10.0604	-0.99	-0.86	0.13	62.2857	7.43571	0.842857	2.98571	110.954	16	4.4	2.4973	2.27524	153.438	1	0	0	0	0	1	49	43	0	0
59	1	0	0	33	1530	0.08	-1.38	1770	2100	26.6344	-1.71	-1.46	0.25	88.7	7.31	1.52	5.92	144.743	7.25	1.8125	3.23416	2.24534	147.968	1	0	1	0	0	0	0	35	1	0
60	1	1	0	35	1900	0.13	-1.13	1850	1985	10.4247	-2.12	-2.32	-0.2	57.7857	7.20714	1	2.51429	111.011	10.0714	2.51786	1.3101	2.62895	160.293	1	0	0	0	0	0	0	36	1	1
61	1	1	1	33	1850	0.3	-0.52	2170	2290	7.89993	-1.5	-1.71	-0.21	54.5	7.17857	0.978571	2.19286	101.246	10.4086	2.86236	2.80191	2.78711	155.991	1	0	0	0	0	0	11	36	1	0
62	1	0	0	30	1650	0.82	0.93	3790	3990	7.53864	-1.97	-1.95	0.02	63	7.26429	0.957143	3.07857	103.487	16	4	2.3836	2.33165	141.264	1	0	0	1	0	1	84	45	0	0
62	2	0	0	30	1650	0.82	0.93	3990	4105	4.11744	-1.95	-2.09	-0.14	72.5	6.97143	0.842857	4.31429	113.948	16	4	2.15023	1.93491	138.127	1	0	0	1	0	1	84	46	0	0
63	1	0	0	31	1710	0.52	0.04	1580	1715	12.2061	-1.18	-1.38	-0.2	62.15	6.95714	0.978571	3.12857	109.375	6.25	1.71875	2.56288	2.35283	154.685	0	1	0	0	0	0	0	33	0	1
63	2	0	0	31	1710	0.52	0.04	1755	1920	13.431	-1.37	-1.51	-0.14	57	6.76429	0.992857	2.65	104.773	9.71429	2.67143	2.96464	2.83706	151.152	0	1	0	0	0	0	0	34	0	1
64	1	1	0	33	1930	0.5	0	1865	2045	13.7878	-0.97	-1.09	-0.12	68.2857	7.28571	1.46429	3.37143	106.248	4.48857	1.12214	2.68629	2.53831	143.888	1	0	0	0	0	0	0	34	1	0
65	1	0	0	30	1845	0.86	1.06	1755	1935	14.652	-0.75	-0.86	-0.11	70.2857	7.2	1.32857	3.70714	105.338	2.48	0.682	2.26965	2.14901	143.12	0	0	0	0	0	0	0	33	0	0
65	2	0	0	30	1845	0.86	1.06	2055	2260	14.251	-0.8	-0.86	-0.06	67	6.725	1.1	3.69167	96.669	8	2.2	2.39437	3.17116	145.932	1	0	0	0	0	0	0	34	0	0
66	3	1	0	30	1845	0.86	1.06	2260	2445	11.6941	-0.86	-0.94	-0.08	72.1429	7.54286	1.16429	3.83571	120.25	8	2.2	2.68952	2.24215	150.026	1	0	0	0	0	0	0	35	0	0
65	4	1	0	30	1845	0.86	1.06	2455	2655	11.6381	-0.94	-0.94	0	70.1667	6.28333	0.925	4.36667	101.845	8	2.2	2.06327	2.78717	149.95	1	0	0	0	0	0	0	36	0	0
66	1	1	0	33	1545	0.11	-1.22	1645	1845	17.3686	-2.34	-2.39	-0.05	55.0714	7.37143	0.764286	2.27143	95.9565	6.60286	1.81579	2.19056	2.29595	149.818	1	0	0	0	0	0	0	35	1	1
66	2	1	0	33	1545	0.11	-1.22	1845	2060	16.6473	-2.39	-2.33	0.06	53.6429	7.34286	1.06429	1.99286	98.8084	10.5929	2.91304	3.09038	3.09759	148.445	1	0	0	0	0	0	0	36	1	1
66	3	1	0	33	1545	0.11	-1.22	2095	2225	8.86464	-2.31	-2.41	-0.1	61.7	7.3	0.69	3.1	110.387	10.64	2.926	2.38624	2.16777	151.672	1	0	0	0	0	0	0	38	1	1
67	1	1	0	34	2240	0.61	0.28	2140	2205	4.33912	-0.94	-1.34	-0.4	57.4286	7.45714	1.44286	2.12857	104.127	6.38429	1.59607	3.09926	2.98151	163.457	1	0	0	0	1	0	0	35	1	0
68	1	1	1	32	1265	0.13	-1.13	1410	1550	14.1844	-2.27	-2.53	-0.26	81.0714	7.06429	1.17143	5.09286	131.924	4.85286	1.21321	2.56261	1.89561	148.628	1	0	0	0	0	0	11	34	1	0
68	2	1	1	32	1265	0.13	-1.13	1550	1770	20.2765	-2.53	-2.52	0.01	80.6429	6.96429	1.25	4.96429	136.734	8	2	3.06941	2.26324	148.437	1	0	0	0	0	0	11	35	1	0
68	3	1	1	32	1265	0.13	-1.13	1770	2000	18.5634	-2.52	-2.43	0.09	74.0714	7.39286	1.20714	4.08571	128.586	8	2	2.91734	2.30042	153.076	1	0	0	0	0	0	11	36	1	0
69	1	1	1	32	1280	0.14	-1.09	1580	1775	17.6311	-2.35	-2.42	-0.07	82.2857	6.92857	1.29286	5.13571	125.504	7.96429	1.99107	3.10437	2.49516	147.511	1	0	0	0	0	0	19	35	1	0
69	2	1	1	32	1280	0.14	-1.09	1775	2020	19.7183	-2.42	-2.29	0.13	74.1429	7.39286	1.25714	4.07143	115.521	8	2	2.96892	2.59834	150.795	1	0	0	0	0	0	19	36	1	0
70	1	1	1	32	1330	0.15	-1.03	1600	1790	16.9643	-2.29	-2.37	-0.08	64.3571	7.28571	1.07143	3.17143	113.933	8	2	2.81092	2.47236	151.026	0	1	0	0	0	0	8	35	1	0
70	2	1	1	32	1330	0.15	-1.03	1790	2015	17.9569	-2.37	-2.31	0.06	64	7.21667	1.025	3.15833	99.0206	8	2	2.40729	3.06442	153.35	1	0	0	0	0	0	8	36	1	0
71	1	0	1	32	1260	0.07	-1.47	1510	1730	20.8136	-2.82	-2.83	-0.01	62.8571	7.25714	1.08571	3	111.432	7.71429	1.92857	2.83399	2.5859	150.39	0	1	1	0	0	0	13	35	1	0
71	2	0	1	32	1260	0.07	-1.47	1730	1980	20.6441	-2.83	-2.73	0.1	63.3333	7.225	0.891667	3.175	112.202	9.98857	2.49714	2.6897	2.40964	146.686	1	1	1	0	0	0	13	36	1	0
71	3	0	1	32	1260	0.07	-1.47	1980	2192	15.2958	-2.73	-2.69	0.04	62.8333	7.61667	0.958333	2.91667	112.79	10.64	2.66	2.74233	2.461	150.125	1	0	1	0	0	0	13	37	1	0
72	1	0	1	34	2005	0.27	-0.61	1865	1980	8.80889	-1.57	-1.83	-0.26	62.0833	7.29167	1.49167	2.675	104.027	6.39286	1.75804	3.11059	3.0066	149.867	1	0	0	0	0	0	0	35	1	0
73	1	0	1	35	1220	0	-3.56	1600	1695	8.48214	-5.04	-5.27	-0.23	68.9286	7.42143	1.02143	3.62857	135.483	6.16571	1.69557	2.85017	2.13097	177.22	1	0	1	0	0	1	20	40	1	0
73	2	0	1	35	1220	0	-3.56	1695	1900	17.2777	-5.27	-5.1	0.17	72	7.65714	1.01429	3.86429	144.197	9.60714	2.64196	3.23683	2.29303	174.015	1	0	1	0	0	1	20	41	1	0
73	3	0	1	35	1220	0	-3.56	1900	2020	9.02256	-5.1	-5.17	-0.07	73.8333	7.6	0.866667	4.15833	149.056	13.36	3.674	3.36318	2.26645	168.58	1	0	1	0	0	1	20	42	1	0
74	1	1	1	32	1610	0.42	-0.19	1755	1995	19.536	-1.17	-1.14	0.03	70.7857	7.29286	1.39286	3.65714	121.603	8	2.2	3.2839	2.71053	150.429	1	0	0	0	0	0	0	34	1	0
75	1	0	0	33	2250	0.66	0.42	2120	2400	18.8679	-0.73	-0.6	0.13	66.3571	7.29286	1.36429	3.2	113.443	6.14286	1.53571	2.81822	2.48338	156.551	1	0	0	0	0	0	0	34	1	0
76	1	1	0	30	1510	0.66	0.42	1780	2035	20.4655	-1.11	-1.04	0.07	75.5714	6.87857	1.19286	4.47857	126.49	7.10714	1.95446	2.82386	2.24012	149.844	0	1	0	0	0	0	14	34	0	0
76	2	1	0	30	1510	0.66	0.42	2035	2285	17.55	-1.04	-0.98	0.06	72.9286	7.02857	1.28571	4.07857	124.993	10.2857	2.82857	3.22744	2.5856	148.273	0	1	0	0	0	0	14	35	0	0
76	3	1	0	30	1510	0.66	0.42	2285	2550	16.5677	-0.98	-0.86	0.12	66.0714	7.11429	1.10714	3.39857	118.3	12	3.3	3.06381	2.60157	152.632	1	0	0	0	0	0	14	36	0	0
77	1	0	0	25	530	0.04	-1.73	1570	1730	14.5587	-2.27	-2.44	-0.17	69.2857	6.92143	1.10714	3.82857	101.21	3.32	0.913	2.06249	2.04424	135.71	0	1	1	0	0	0	55	35	0	0
77	2	0	0	25	530	0.04	-1.73	1730	1825	7.84476	-2.44	-2.75	-0.31	68.6429	6.91429	1.11429	3.77143	104.223	5.71429	1.57143	2.39334	2.30303	135.466	0	1	1	0	0	0	55	36	0	0
77	3	0	0	25	530	0.04	-1.73	1825	1900	5.87084	-2.75	-3.09	-0.34	65.0714	6.86429	1.1	3.39286	107.908	8.70714	2.39446	2.82592	2.62776	140.867	0	1	1	0	0	0	55	37	0	0
77	4	0	0	25	530	0.04	-1.73	1900	2040	10.5263	-3.09	-3.24	-0.15	64.5	6.78333	0.95	3.45833	117.684	11.3686	3.12636	3.03053	2.57501	150.588	0	1	1	0	0	0	55	38	0	0
77	5	0	0	25	530	0.04	-1.73	2040	2060	1.40056	-3.24	-3.69	-0.45	60.6667	6.53333	0.958333	3.16667	105.386	7.5	2.0625	2.5192	2.36003	151.357	1	1	1	0	0	0	55	39	0	0
77	6	0	0	25	530	0.04	-1.73	2080	2150	4.80769	-4.25	-4.5	-0.25	62.0714	6.78571	0.885714	3.26429	129.994	11.2857	3.10357	3.05883	2.3555	179.275	1	0	1	0	0	0	55	41	0	0
78	1	0	0	27	900	0.24	-0.71	1300	1470	18.6813	-1.65	-1.74	-0.09	59.2857	7.17857	1.45714	2.46429	98.5239	4.57143	1.14286	2.95923	3.01094	146.619	0	1	0	0	0	0	26	32	0	0
78	2	0	0	27	900	0.24	-0.71	1520	1710	17.8571	-1.7	-1.78	-0.08	60.5	7.00714	1.30714	2.72143	103.815	8	2	3.12095	3.01719	142.423	0	1	0	0	0	0	26	33	0	0
78	3	0	0	27	900	0.24	-0.71	1710	1910	16.7084	-1.78	-1.84	-0.06	59.5	6.85	1.25	2.72857	101.499	8	2	2.9144	2.87408	144.453	0	1	0	0	0	0	26	34	0	0
78	4	0	0	27	900	0.24	-0.71	1910	2180	20.1945	-1.84	-1.72	0.12	65.9286	6.79286	1.17857	3.48571	108.294	8	2	2.67459	2.48875	143.222	1	0	0	0	0	0	26	35	0	0
78	5	0	0	27	900	0.24	-0.71	2180	2320	9.17431	-1.72	-1.88	-0.16	61.1667	6.10833	1.05	3.35	104.73	9.71429	2.42857	2.64233	2.52032	145.37	1	0	0	0	0	0	26	36	0	0
79	1	0	0	33	1340	0.02	-2.05	1790	2015	17.9569	-3.07	-3.01	0.06	68.5	6.21667	0.941667	4.15	115.255	7.85714	1.96429	2.40907	2.10697	147.44	1	0	1	0	0	0	21	37	1	1
80	1	1	0	31	1505	0.43	-0.17	1805	2050	19.3906	-1.55	-1.49	0.06	68.6429	7.23571	1.21429	3.57143	111.581	5.10714	1.40446	2.53988	2.29115	148.962	1	0	0	0	0	0	0	35	0	0
81	1	1	1	32	1815	0.51	0.03	1730	1870	11.5607	-0.83	-1.04	-0.21	70.5833	6.91667	1.225	3.90833	116.186	5.64286	1.41071	2.57464	2.24515	149.974	1	0	0	0	0	0	0	33	1	0
81	2	1	1	32	1815	0.51	0.03	1870	2035	12.605	-1.04	-1.2	-0.16	73.6429	6.70714	1.12857	4.41429	130.245	8	2	2.80123	2.2128	156.995	1	0	0	0	0	0	0	34	1	0
82	1	0	0	31	1335	0.17	-0.94	1440	1545	10.4167	-1.96	-2.25	-0.29	57.1	6.86	0.79	2.74	102.687	7.83333	2.15417	2.62717	2.57619	147.899	1	1	0	0	0	0	10	34	0	1
83	1	0	1	32	1755	0.36	-0.35	1800	1975	13.8889	-1.33	-1.46	-0.13	61.2143	7.02857	0.828571	3.07143	104.228	7.21429	1.80357	2.1901	2.1217	148.493	1	0	0	0	0	0	0	34	1	1
84	1	1	0	33	1825	0.31	-0.5	1815	2035	17.316	-1.44	-1.45	-0.01	68.2143	7.01429	1.40714	3.50714	112.794	5	1.25	2.79004	2.47753	151.929	1	0	0	0	0	0	0	35	1	0
85	1	1	0	33	1985	0.59	0.22	1895	2110	16.2081	-0.41	-0.44	-0.03	65.5714	7.03571	1.42143	3.18571	100.039	6.9	1.725	2.59052	2.5869	139.584	1	0	0	0	0	0	0	33	1	0
86	1	1	0	34	1800	0.11	-1.22	1850	2015	12.7413	-1.86	-2	-0.14	56.2857	7.15	1.36429	2.19286	100.119	8	2	3.01828	3.00654	155.576	1	0	0	0	0	0	0	36	1	1
87	1	1	0	29	810	0.1	-1.28	1005	1135	18.479	-2.27	-2.51	-0.24	72.75	7.025	1.275	3.59167	118.705	4.21429	1.15893	2.86233	2.39867	145.71	0	1	0	0	0	0	21	32	0	0
87	2	1	0	29	810	0.1	-1.28	1295	1460	18.2019	-2.7	-2.89	-0.19	74.5833	7.14167	1.24167	4.225	131.879	7.71429	2.12143	3.43246	2.60697	150.082	0	1	0	0	0	0	21	34	0	0
87	3	1	0	29	810	0.1	-1.28	1460	1620	15.6556	-2.89	-3.06	-0.17	76.2857	7.15714	1.07143	4.49286	130.596	8	2.2	3.00978	2.31628	147.208	1	0	0	0	0	0	21	35	0	0
87	4	1	0	29	810	0.1	-1.28	1620	1795	15.4321	-3.06	-3.11	-0.05	74.9167	7.25	0.916667	3.9	132.142	8	2.2	2.71576	2.05857	155.559	1	0	0	0	0	0	21	36	0	0
88	1	0	0	26	900	0.49	-0.02	2325	2430	6.45161	-0.78	-1.05	-0.27	70.8571	6.92857	0.985714	4.05	106.418	5.46429	1.50268	2.00458	1.89936	139.002	1	1	0	0	0	1	62	35	0	0
89	1	0	1	34	1350	0.01	-2.18	1550	1770	20.2765	-3.63	-3.59	0.04	63.2857	6.93571	1.22143	3.10714	112.391	8	2.2	3.17236	2.82836	150.899	1	0	1	0	0	0	0	37	1	1
90	1	0	0	29	1195	0.29	-0.57	1550	1705	14.2857	-1.93	-2.1	-0.17	68.5714	7.07857	1.36429	3.56429	122.501	7.57143	1.89286	3.27997	2.67867	154.788	0	0	0	0	0	0	16	34	0	0
90	2	0	0	29	1195	0.29	-0.57	1705	1845	11.7302	-2.1	-2.31	-0.21	70.5	7.12857	1.23571	3.81429	122.729	8	2	3.00601	2.48863	151.394	1	0	0	0	0	0	16	35	0	0
90	3	0	0	29	1195	0.29	-0.57	1885	1995	8.33649	-2.29	-2.54	-0.25	72.5	7.14286	1.29286	3.96429	123.374	8	2	2.97211	2.42291	150.457	1	0	0	0	0	0	16	36	0	0
90	4	0	0	29	1195	0.29	-0.57	1995	2190	13.9635	-2.54	-2.56	-0.02	66.1429	7.47857	1.09286	3.27143	116.864	9.41429	2.35357	2.79277	2.39644	152.887	1	0	0	0	0	0	16	37	0	0
90	5	0	0	29	1195	0.29	-0.57	2190	2460	17.6125	-2.56	-2.36	0.2	72	7.45	1.17857	3.87857	128.415	11.9514	2.98786	3.10474	2.42932	152.914	1	0	0	0	0	0	16	38	0	0
91	1	0	0	30	1135	0.12	-1.15	1505	1610	9.96678	-2.84	-3.14	-0.3	69.0714	6.47143	1	4.22857	111.374	2.71429	0.746429	1.99637	1.77507	152.462	0	0	0	0	0	0	23	35	0	1
91	2	0	0	30	1135	0.12	-1.15	1610	1830	19.5209	-3.14	-3.12	0.02	66	6.80714	0.871429	9.74286	115.152	7	1.925	2.44474	2.12112	153.06	1	0	0	0	0	0	23	36	0	1
91	3	0	0	30	1135	0.12	-1.15	1830	2010	14.0515	-3.12	-3.17	-0.05	61.9167	6.89167	0.866667	3.20833	109.86	8	2.2	2.47845	2.254	153.387	1	0	0	0	0	0	23	37	0	1
92	1	1	1	25	700	0.44	-0.16	2340	2405	3.96825	-3.24	-3.46	-0.22	58.0714	6.66429	0.842857	2.88571	106.196	8.66	2.3815	2.34899	2.20966	161.199	1	0	0	0	0	1	98	41	0	0
93	1	1	0	27	680	0.09	-1.37	3145	3140	-0.227118	-2.31	-2.68	-0.37	68.4286	6.96429	0.985714	3.79286	96.7586	2.25143	0.562857	1.53638	1.60357	137.679	1	0	1	0	0	1	106	44	0	0
93	2	1	0	27	680	0.09	-1.37	3140	3195	2.50227	-2.68	-2.89	-0.21	61.8571	7.02857	0.892857	3.08571	99.4928	7.12571	1.78143	1.88597	1.89736	147.961	1	0	1	0	0	1	106	45	0	0
94	1	0	1	34	1020	0	-3.18	1085	1210	16.4582	-4.47	-4.77	-0.3	70.0714	7.35714	1.31429	3.62143	121.204	4.61429	1.15357	3.02048	2.48934	152.675	0	1	1	0	0	0	13	36	1	0
94	2	0	1	34	1020	0	-3.18	1210	1390	21.2515	-4.77	-4.86	-0.09	65.4167	7.14167	1.1	3.33333	119.878	7.42857	1.85714	3.14491	2.63146	151.248	0	1	1	0	0	0	13	37	1	0
94	3	0	1	34	1020	0	-3.18	1390	1530	14.3885	-4.86	-5.02	-0.16	63.9286	7.33571	1.07857	3.1	113.461	8	2	2.96694	2.61521	147.338	1	1	1	0	0	0	13	38	1	0
94	4	0	1	34	1020	0	-3.18	1530	1585	5.13539	-5.02	-5.4	-0.38	59.6429	7.02857	0.935714	2.87143	114.658	8	2	2.80128	2.45479	162.098	1	0	1	0	0	0	13	39	1	0
94	5	0	1	34	1020	0	-3.18	1585	1665	7.21046	-5.4	-5.64	-0.24	64.4	7.42	0.92	3.19	115.254	9.29143	2.32286	3.10712	3.12343	175.903	1	0	1	0	0	0	13	40	1	0
94	6	0	1	34	1020	0	-3.18	1665	1735	6.00601	-5.64	-5.87	-0.23	63.8333	7.20833	0.933333	3.20833	138.856	11.2286	2.80714	3.34425	2.42396	181.333	1	0	1	0	0	0	13	41	1	0
94	7	0	1	34	1020	0	-3.18	1735	1870	11.1157	-5.87	-5.86	0.01	61.5	7.18	0.84	3.04	136.226	12	3	3.22583	2.37353	183.664	1	0	1	0	0	0	13	42	1	0
94	8	0	1	34	1020	0	-3.18	1870	1960	6.87548	-5.86	-5.98	-0.12	63.7143	6.95	0.792857	3.40714	134.292	12	3	2.97311	2.22687	176.305	1	0	1	0	0	0	13	43	1	0
95	1	0	0	30	1190	0.19	-0.86	1515	1680	15.5587	-1.8	-1.93	-0.13	67.2143	7	1.18571	3.53571	106.429	4.19429	1.15343	2.43583	2.31194	144.549	0	1	0	0	0	0	18	34	0	0
95	2	0	0	30	1190	0.19	-0.86	1680	1865	15.7313	-1.93	-2.03	-0.1	76.1429	7	1	4.61429	126.244	6.63857	1.82561	2.51017	1.9958	148.6	1	1	0	0	0	0	18	35	0	0
95	3	0	0	30	1190	0.19	-0.86	1865	2030	12.6388	-2.03	-2.16	-0.13	70.8333	6.61667	0.891667	4.28333	107.432	9.08429	2.49818	2.42132	2.93992	150.798	1	0	0	0	0	0	18	36	0	0
96	1	0	0	30	1200	0.18	-0.9	1570	1865	26.8426	-1.88	-1.72	0.16	72.9286	7.05714	1.7	3.82143	122.428	7.62286	2.09629	3.72158	3.04811	146.477	0	1	0	0	0	0	16	34	0	0
96	2	0	0	30	1200	0.18	-0.9	1865	2200	25.6607	-1.72	-1.45	0.27	69.2143	7.17143	1.59286	3.44286	123.415	12.1943	3.35343	4.02675	3.26685	147.512	0	1	0	0	0	0	16	35	0	0
96	3	0	0	30	1200	0.18	-0.9	2200	2460	16.8831	-1.45	-1.33	0.12	69.2857	7.26429	1.36429	3.55714	124.832	13.36	3.674	3.65211	2.92448	151.037	1	1	0	0	0	0	16	36	0	0
96	4	0	0	30	1200	0.18	-0.9	2460	2755	17.1312	-1.33	-1.11	0.22	68.0714	7.22143	1.24286	3.50714	119.649	13.36	3.674	3.2691	2.75425	149.356	1	0	0	0	0	0	16	37	0	0
96	5	0	0	30	1200	0.18	-0.9	2755	2990	12.1856	-1.11	-1.02	0.09	66.4286	6.88571	1.02857	3.60714	113.963	13.36	3.674	2.79709	2.45798	146.933	1	0	0	0	0	0	16	38	0	0
97	1	1	0	26	910	0.63	0.33	1945	2000	4.03966	-1.27	-1.71	-0.44	66.4286	7.16429	1.25714	3.33571	103.076	2.46	0.615	2.11408	2.06147	150.712	1	0	0	0	0	0	47	35	0	0
97	2	1	0	26	910	0.63	0.33	2015	2140	8.86211	-1.75	-1.97	-0.22	66.6667	7.11667	1.125	3.45	104.498	7.92857	1.98214	2.49094	2.99001	159	1	0	0	0	0	0	47	36	0	0
98	1	0	2	27	820	0.23	-0.75	2600	2775	9.61538	-1.81	-1.85	-0.04	75.5714	7.32143	0.921429	4.44286	115.02	2	0.5	1.51372	1.32108	149.769	0	1	0	0	0	1	63	39	0	0
98	2	0	2	27	820	0.23	-0.75	2775	2780	0.2574	-1.85	-2.3	-0.45	77	7.22143	0.814286	4.71429	121.82	3.46429	0.866071	1.55715	1.30078	152.582	1	1	0	0	0	1	63	40	0	0
98	3	0	2	27	820	0.23	-0.75	2780	2945	8.47893	-2.3	-2.34	-0.04	79.5	7.32857	0.807143	4.95714	130.755	7.42857	1.85714	1.88407	1.45756	153.204	1	0	0	0	0	1	63	41	0	0
98	4	0	2	27	820	0.23	-0.75	2945	3225	13.5823	-2.34	-2.13	0.21	72.8	7.29	0.8	4.18	116.672	8	2	1.83274	1.59124	147.736	1	0	0	0	0	1	63	42	0	0
99	1	1	2	27	880	0.43	-0.18	2460	2380	-4.64576	-3.14	-3.75	-0.61	76.8333	6.89167	0.733333	4.85	123.948	4.73429	1.18357	1.6126	1.33368	151.944	1	0	0	0	0	1	82	42	0	0
